# Supplementary material for: Pocket warming of bupivacaine with fentanyl to shorten onset of labor epidural analgesia: A double-blind randomized controlled clinical trial
Source: PLoS One. 2024 Sep 4;19(9):e0309515. doi: 10.1371/journal.pone.0309515 (PMC11373790; doi:10.1371/journal.pone.0309515)
Supplement: S1 Data — (XLSX) [file pone.0309515.s002.xlsx]

## Sheet: Sheet1
group	age	height	weight	bmi	race___1	race___2	race___3	race___4	race___5	gravidity	parity	gest_age_total_days	gest_age_total_weeks	epidural_hist	dilation	pain_score	temp	smoking_status	warm_time	saline_temp	time	t1_pain_score	t2_pain_score	t3_pain_score	t4_pain_score	t5_pain_score	t6_pain_score	t7_pain_score	bolus	total_num_boluses	fever	patient_satisfaction	delivery_type	epi_failure	spont_assist_vag delivery	cessation_labor_anal	hypotension	nausea	shivering
1	31	154.9	81.6	34.1	1	0	0	0	0	2	1	271	38.7143	1	5	8	37.1111	3			3	7	1	0	0	0	0	0	0	0	0	100	2	0	1	0	0	0	0
0	34	160	65.3	25.59	1	0	0	0	0	2	1	287	41	1	4	6	36.8889	3			3.7	6	1	0	0	0	0	0	0	0	0	100	2	0	1	0	0	0	0
0	33	165.1	72.1	26.5	1	0	0	0	0	2	1	280	40	2	5	7	36.5	3			10	7	6	2	2	1	0	0	0	0	0	100	2	0	1	0	0	1	0
1	32	183	96.73	27.08	1	0	0	0	0	2	1	275	39.2857	1	5	6	36.7222	3		28.4	3.7	6	1	1	0	2	1	2	1	1	0	100	2	0	1	0	0	0	0
1	33	160	73.5	28.7	1	0	0	0	0	3	2	278	39.7143	1	6	8	36.7222	3	229	28.2		7	7	5	5	4	4	4	0	0	0	100	2	0	1	0	0	0	0
1	33	171.5	92.5	31.4	1	0	0	0	0	2	1	280	40	2	1	8	36.8889	3	77	27.4	22.5	8	6	5	4	2	2		0	0	0	90	2	0	1	0	0	0	0
0	35	165	77.1	29	1	0	0	0	0	7	3	262	37.4286	1	4.5	5	36.7778	3			5	5	0	0	0	0		0	1	1	1	70	2	0	1	0	0	0	0
0	35	168	81.6	29.05	1	0	0	0	0	4	1	278	39.7143	1	3	5	37.2778	3			4	3	0	0	0	0	0	0	0	0	0	100	2	0	1	0	1	0	0
0	33	160	70.3	27.4	1	0	0	0	0	5	4	273	39	0	4	5	36.8889	2			4	5	2	1	1	0	0	0	1	2	0	100	2	0	1	0	0	0	0
1	31	163	60	22.7	1	0	0	0	0	1	0	285	40.7143	2	4	3	36.8889	2			10	4	1	1	0	0	0	1	1	3	0	95	2	0	1	0	0	0	0
1	40	162	94.3	35.8	0	1	0	0	0	1	0	279	39.8571	1	5	8	36.6111	3		28.9	5	3	1	1	1	5	0	0	1	2	1	100	2	0	1	0	1	1	0
0	30	175	134.7	43.8	1	0	0	0	0	4	1	279	39.8571	1	5	8	36.6111	3			54	8	6	7	6	5	8	3	1	2	0	100	2	1	1	0	0	0	0
1	30	170	92.1	31.87	1	0	0	0	0	2	1	277	39.5714	1	3	4	36.8889	3	465	28.9	3.8	4	1	0	0	0	0	0	0	0	0	100	2	0	1	0	0	0	0
1	41	170	101.6	35.2	0	1	0	0	0	3	1	271	38.7143	0	6	10	36.1	2	217	27.7	53.1	10	8	8	7	7	6	0	0	0	0	100	2	0	1	0	1	1	0
1	24	160	128.8	50.31	1	0	0	0	0	3	1	273	39	1	4	7	36.6667	3	203	30.6	9.5	7	4	2	0	0	0	0	0	0	0	100	2	0	1	0	0	0	0
0	39	170	75.3	26	1	0	0	0	0	1	0	273	39	2	4	5	36.8333	3			5.5	3	0	0	0	0	4	0	1	1	0	100	1	0		1	0	1	0
0	27	170	117.9	39.6	0	1	0	0	0	4	2	273	39	1	4	8	36.6667	2			9.6	9	8	0	0	3	2	3	0	0	0	100	2	0	1	0	0	0	1
1	35	170	107.5	33.5	1	0	0	0	0	1	0	280	40	2	4	6	36.5	3	325	27.1	3.8	6	0	0	0	1	1	2	0	0	0	100	2	0	1	0	0	0	0
0	30	160	88.5	33.47	1	0	0	0	0	2	1	273	39	1	3	6	36.9444	3			6.4	4	4	1	0	0	0	0	0	0	0	100	2	0	1	0	0	0	1
1	22	167	138.8	49.5	0	1	0	0	0	3	1	280	40	1	6	10	36.8	3	83	29	39.3	8	10	6	6	6	5	0	0	0	0	98	2	0	1	0	0	0	0
0	32	170	186	64.2	1	0	0	0	0	1	0	273	39	2	4	4	36.6667	3			4.6	4	0	0	0	0	0	0	0	0	0	100	1	0	2	1	0	0	0
1	26	160	71.5	27.12	1	0	0	0	0	2	1	273	39	1	4	8	36.7222	3	158	29.5	4.6	8	2	0	0	0	0	0	0	0	0	100	2	0	1	0	0	0	1
1	22	160	99.8	38.97	0	1	0	0	0	2	0	266	38	2	4	10	37.0556	3	110	27.6	4.7	10	0	0	0	0	0	0	1	1	0	100	2	0	1	0	0	0	0
1	30	157	67.1	27.07	1	0	0	0	0	1	0	280	40	2	5	10	36.1667	3	217	28.6	28.1	10	7	7	5	5	2	0	1	2	0	100	2	0	1	0	0	0	1
0	34	170	86.6	30	1	0	0	0	0	2	0	280	40	2	3	7	36.7778	3			14	5	5	4	3	2	2	4	0	0	0	100	2	0	1	0	0	0	0
1	32	157.5	82.6	33.3	1	0	0	0	0	2	1	280	40	1	2	6	36.9444	3	223	31.6	8.5	4	3	1	0	0	0	1	1	1	0	100	2	0	1	0	0	0	0
0	34	160	81.6	31.89	1	0	0	0	0	4	2	273	39	1	3	6	36.6111	3			4.7	4	0	0	0	0	0	0	1	1	0	100	2	0	1	0	1	0	0
0	22	160	67.6	26.3	1	0	0	0	0	1	0	279	39.8571	1	5	9	37	3			23.7	10	4	7	5	4	6	5	1	2	0	100	2	0	1	0	0	1	0
1	29	152	61	26.4	1	0	0	0	0	2	1	273	39	1	6	10	36.5	3	975	27.9	8	10	4	0	0	1	0	0	1	1	0	100	3	0	2	0	0	0	0
0	34	175	99.3	32.34	1	0	0	0	0	2	1	276	39.4286	1	4	7	36.8889	3			17.2	6	5	4	4	3	0	2	1	2	0	100	2	0	1	0	0	0	0
1	27	159	78.9	31.3	1	0	0	0	0	1	0	273	39	2	4	3	37	2	488	27.8	3	3	0	0	0	0	0	0	1	1	0	100	1	0		1	0	0	0
0	31	152.4	77.1	33.2	1	0	0	0	0	1	0	273	39	2	4	9	36.6667	3			8	10	3	0	0	0	0	0	1	4	0	85	1	0		1	1	1	1
0	44	152.4	71.2	30.66	1	0	0	0	0	2	0	273	39	2	4	7	36.9444	3			3.8	3	0	0	0	0	0	0	0	0	0	100	1	0		1	1	0	0
0	33	160	112	43.7	1	0	0	0	0	1	0	273	39	2	4	6	36.5556	2			7.7	6	3	0	0	0	0	0	0	0	0	100	1	0		1	0	0	0
1	22	160	129.3	50.5	0	1	0	0	0	2	1	273	39	1	5	8	36.8889	1	489	29.2	4.1	8	0	0	0	0	0	0	1	1	0	95	2	0	1	0	0	0	0
0	19	165	78	28.6	0	1	0	0	0	1	0	280	40	0	1	9	36.5	2			4.2	9	2	0	0	0	0	0	1	1	0	100	2	0	1	0	0	0	0
1	32	167	80.7	28.73	1	0	0	0	0	3	1	266	38	1	2	7	37	3	89	27	5.5	4	3	0	3	2	0	0	1	1	0	100	2	0	1	0	0	0	1
0	30	160	91.2	35.61	1	0	0	0	0	1	0	280	40	2	2	5	36.5556	3			1	1	1	1	0	0	0	0	0	0	0	100	1	0		1	0	0	1
1	36	163	72.6	27.04	1	0	0	0	0	3	1	273	39	1	1	5	37.1667	3	109	27	0.6	0	1	3	1	1	0	0	0	0	0	90	2	0	1	0	0	0	0
1	26	170	77.6	26.78	1	0	0	0	0	1	0	280	40	2	4	6	36.8889	3	295	30.2	0.4	0	3	3	3	0	0	0	1	7	0	80	2	0	1	0	0	0	1
1	31	168	72	25.99	1	0	0	0	0	2	0	280	40	2	2	7	37.1111	3	266	27.4	3	5	0	0	0	0	0	0	1	1	0	90	1	0		1	0	1	1
0	28	157	74.6	30.07	1	0	0	0	0	5	2	273	39	1	4	6	36.5556	2			1.3	5	0	0	0	0	0	0	0	0	0	100	2	0	1	0	0	0	0
0	28	165	93.4	34.28	1	0	0	0	0	3	2	280	40	1	5	7	36.4444	2			5.7	7	2	0	0	0	0	0	1	1	0	90	2	0	1	0	0	0	1
1	28	162	88.5	33.47	1	0	0	0	0	2	1	273	39	1	4	7	36.5556	2	414	21.9	17.6	7	4	4	4	4	3	0	1	1	0	100	2	0	1	0	0	1	1
0	41	165	67.6	24.79	1	0	0	0	0	6	3	273	39	1	4	8	36.9444	3			19.4	8	8	8	4	3	2	0	1	1	0	95	2	0	1	0	0	0	1
1	26	160	94.8	37.02	1	0	0	0	0	1	0	273	39	2	4	7	36.7222	2	121	26.3	5.4	7	7	2	0	0	4	4	1	1	0	80	2	0	1	0	0	0	0
0	29	158	70.8	29	0	1	0	0	0	7	2	273	39	1	3	8	36.6111	3			3.3	9	0	0	0	0	0	0	0	0	0	80	2	0	1	0	0	0	0
0	42	171	98.8	33.6	1	0	0	0	0	6	3	268	38.2857	1	3	5	36.7222	3			3	5	1	0	0	0	0	0	1	2	0	100	2	0	1	0	0	0	0
0	36	154	81.6	34.01	1	0	0	0	0	2	0	279	39.8571	2	4	9	36.8333	3			5.5	7	0	0	0	0	0	0	1	1	0	100	2	0	1	0	0	0	0
0	41	156	68.9	28.26	0	1	0	0	0	4	3	279	39.8571	2	4	4	36.9444	3			2.2	4	0	0	0	0	0	0	0	0	0	100	1	0		1	0	0	0
0	40	160	72.6	28.34	1	0	0	0	0	3	1	273	39	1	4	6	37.3889	2			4.1	4	0	0	0	1	1	8	1	1	0	65	2	0	1	0	0	0	0
1	32	160	75.3	29.41	1	0	0	0	0	1	0	276	39.4286	2	3	10	36.7778	3	61	28.4	37.9	9	9	8	7	6	4	1	1	2	0	90	2	0	1	0	0	1	1
1	33	160	72.6	28.34	1	0	0	0	0	1	0	280	40	2	4.5	8	36.7778	3	167	28.7	31.4	9	7	6	6	5	4	0	1	2	0	97	2	0	1	0	0	0	1
1	28	182.9	136.4	39.33	1	0	0	0	0	1	0	280	40	2	2.5	4	36.5556	2	207	27	21	4	4	2	3	2	2	1	0	0	0	100	2	0	1	0	0	0	0
0	34	160	115.2	45	1	0	0	0	0	2	0	266	38	2	3.5	6	36.7222	3			7.6	4	4	3	3	2	1	1	1	3	0	4	1	0		1	0	0	0
1	20	165	85.1	31.45	0	1	0	0	0	2	1	280	40	1	3	8	37.3333	2	240	27.8	2.9	6	0	0	0	0	0	0	1	3	0	95	2	0	1	0	0	0	0
0	27	165	89.1	32.68	0	1	0	0	0	7	4	273	39	1	3	6	36.8	3			3.9	6	3	0	0	0	0	0	1	2	0	100	1	0		1	0	0	0
1	22	160	84.4	32.95	0	1	0	0	0	2	1	273	39	1	4.5	3	36.3889	2		23.7	5	3	0	0	0	0	0	0	0	0	0	100	2	0	1	0	0	0	1
0	34	157.5	74.4	30	0	0	0	1	0	1	1	273	39	1	4.5	8	36.4444	2			10	8	4.5	2	0	0	0	0	0	0	0	99.9	2	0	1	0	0	0	1
0	25	167.6	65	23.13	0	1	0	0	0	2	0	280	40	2	2	7	36.5	3			4	7	0	0	0	0	0	0	0	0	0	100	2	0	1	0	0	0	1
1	32	170.2	71.7	24.75	1	0	0	0	0	1	0	287	41	2	6	9	36.8333	2		28.6	4	9	2	0	0	0	0	0	0	0	0	90	2	0	1	0	0	1	1
1	40	170.2	84.8	29.29	0	1	0	0	0	5	1	281	40.1429	1	1	6	36.5556	3	500		12	6	5	0	0	0	0	0	0	0	0	95	2	0	1	0	0	0	0
0	25	165.1	117.5	43.1	1	0	0	0	0	4	2	274	39.1429	1	4	8	36.5556	2			12	8	4	0	0	0	0	0	0	0	0	100	1	0		1	0	0	0
0	21	144.7	87.5	39.29	1	0	0	0	0	1	0	287	41	2	1	10	36.6667	3			7	10	0	0	0	0	0	0	0	0	0	90	1	0		1	0	1	0
0	31	157.5	79.3	31.97	1	0	0	0	0	1	1	273	39	1	3.5	4	37.0556	3			8	4	0	0	0	0	0	0	0	0	0	100	2	0	1	0	0	0	0
1	31	165.1	74.8	27.5	1	0	0	0	0	1	0	280	40	0	5.5	8	36.7778	3	270	25.3	19	8	6	6	5	3	2	0	0	0	0	100	2	0	1	0	0	0	0
0	30	157.5	117.5	47.5	0	1	0	0	0	4	3	275	39.2857	1	2	10	36.8	2			10	10	10	0	0	0	0	0	1	2	0	99	2	0	1	0	0	0	0
1	27	160	93.1	36.4	0	1	0	0	0	1	0	266	38	2	3.5	7	36.1111	3	50	23.2	12	7	7	0	0	0	0	0	1	2	0	100	1	0		1	0	0	0
0	36	165.1	107	39.3	0	1	0	0	0	2	1	283	40.4286	1	2	7	36.6111	3			30	6	6	5	6	4	2.5	1.5	1	2	0	50	2	0	1	0	0	0	0
0	31	162.6	75.3	28.49	1	0	0	0	0	2	1	277	39.5714	1	1	3.5	36.6111	3			6	3.5	0	0	0	2	0	1	0	0	0	100	2	0	1	0	0	0	1
1	32	165.1	68	25	1	0	0	0	0	2	0	263	37.5714	2	1	7	36.6111	3	115	26.6	15	7	6	5	1	1	0	0	0	0		100	2	0	1	0	0	1	1
1	35	170.2	84.8	29.29	1	0	0	0	0	2	1	273	39	1	3	6	36.8889	3	179	27.4	27	6	6	3	4	3	2	0	0	0	0	100	2	0	1	0	0	0	0
1	35	154.9	75.6	31.51	0	1	0	0	0	3	1	277	39.5714	1	5	9	37.1	3	135	26.9	5	9	1	3	2	1	1	0	0	0	0	100	2	0	1	0	0	0	1
0	32	160	73.9	28.5	1	0	0	0	0	5	0	283	40.4286	0	1	8	36.55	3			30	8	7	5	5	3	2	1	1	1	0		1	0		1	0	1	1
0	27	167.6	83	29.54	1	0	0	0	0	2	1	274	39.1429	1	3.5	3	36.8333	3			5	3	0	0	0	0	0	0	0	1	0	80	2	0	1	0	0	0	0
1	30	165.1	88.2	32.35	1	0	0	0	0	1	0	267	38.1429	0	2.5	7	36.89	3			15	7	6	5	3	3	2	1	0	0	0	100	2	0	1	0	0	1	1
1	31	170.2	96.6	33.36	0	1	0	0	0	5	2	264	37.7143	1	2	5.5	36.7222	3	491	28.8	8	0	0	0	0	0	0	0	0	0	0		2	0	1	0	0	0	0
0	31	167.6	83.9	29.86	1	0	0	0	0	2	1	281	40.1429	1	6	9	36.7	3		22.8	9.3	9	3	0	0	0	0	0	0	0	0	100	2	0	1	0	0	1	0
0	39	160	82.6	32.24	0	0	0	1	0	3	1	280	40	0	4	5.5	36.67	3		22.8	42	5.5	5.5	5	5	5	4	0	1	1	0		2	0	1	0	0	0	0
0	36	157.5	73.5	29.63	1	0	0	0	0	4	2	276	39.4286	1	3.5	3.5	36.67	2			16	3.5	0	0	0	0	0	0	0	0	0	100	2	0	1	0	1	1	1
1	35	165.1	101.6	37.28	0	1	0	0	0	1	2	271	38.7143	2	6	9.7	36.5556	3	270	26.4	60	8	8	5.5	5	5	5.3	0	1	1	0	100	2	0	1	0	0	0	0
1	29	170.2	77.6	26.78	1	0	0	0	0	1	0	264	37.7143	2	5	6	36.4	3	247	27.6	14	6	6	6	0	0	0	0	0	0	0		1	0		1	0	0	0
0	32	165.1	75.8	27.8	1	0	0	0	0	1	0	270	38.5714	2	5	8.5	36.8	3		22.8		8.5	8.5	7	6.5		5.5	6.5	1	1	0		2	1	1	0	0	0	0
1	33	162.6	80.7	30.55	1	0	0	0	0	1	0	278	39.7143	2	2	8	36.89	3	118	26	10	8	6	0	0	0	0	0	0	0	0	100	1	0		1	0	1	1
0	30	165.1	85.7	31.45	1	0	0	0	0	2	0	271	38.7143	2	3.5	4	36.6	3			0	1	1	0	0	0	0	0	1	4	0	100	1	0		1	0	0	1
0	26	167.6	86.6	30.83	0	1	0	0	0	3	1	279	39.8571	1	2	8	36.3	3			15	5.5	4	4	0	0	0	0	1	1	0	100	2	0	1	0	0	0	0
1	33	165.1	70.3	25.79	1	0	0	0	0	1	0	273	39	2	3	7	36.6	3	249	28.6	16	0	0	3	0	0	0	0	1	2	0	100	2	0	1	0	0	1	1
0	27	160	93.4	36.49	1	0	0	0	0	2	1	278	39.7143	1	3	8	37.3	3		20.3	22	7	6.7	0	6.4	0	0	0	0	0	0	100	3	0	2	0	0	1	0
0	33	175.3	84.4	27.47	0	1	0	0	0	2	1	272	38.8571	1	5	10	36.9	3		20.3		10	6	5	6	6	6	6	0	0	0	100	2	1	1	0	0	0	1
1	29	160	90.3	35.2	1	0	0	0	0	2	1	274	39.1429	1	5	9	36.5	3	292	27.7	17	9	6.5	4	2.5	0	0	0	0	0	0		2	0	1	0	1	1	1
1	22	144.8	88	42.1	0	0	0	0	0	1	0	279	39.8571	2	4	9	37	1	490	28	30	9	9	10	10	6	3	0	0	0	0	100	1	0		1	0	0	0
1	33	165.1	67.7	24.84	1	0	0	0	0	2	2	275	39.2857	1	3	5	36.56	3	111	27.7	20	0	5	4	4	3	3	6	0	0	0	100	2	0	1	0	0	0	0
0	40	167.6	73	25.99	1	0	0	0	0	4	2	277	39.5714	1	4	7	36.56	3		23.6	12	7	0	5.5	0	0	0	0	0	0	0	100	2	0	1	0	0	1	1
0	26	165.1	77	28.26	1	0	0	0	0	1	0	271	38.7143	2	3	7	36.9	3		22.4	15	7	6	6	1	0	0	0	0	0	0	90	2	0	1	0	0	1	0
1	27	162.6	104.3	39.48	1	0	0	0	0	6	4	271	38.7143	1	4	4	36.7	2	142	30.2	4	0	1	0.5	0.5	0.5	0.5	0	0	0	0	100	2	0	1	0	0	0	1
1	32	160	73.9	31.64	1	0	0	0	0	1	0	281	40.1429	2	1	8	36.56	2			5	2	1	0	1	1	0	0	0	0	0	100	1	0		1	0	0	0
1	32	162.6	87.7	33.17	1	0	0	0	0	2	0	287	41	1	3	5	36.7	2	468	27.9	5	6	0	0	0	0	0	0	1	1	0	100	2	0	1	0	0	0	0
1	31	162.6	92.1	34.84	1	0	0	0	0	1	0	280	40	0	1	8	36.5	3	301	28.2	5	3	0	0	0	0	0	0	0	0	0	100	2	0	1	0	0	0	0
1	21	170.2	115.7	39.94	1	0	0	0	0	1	0	281	40.1429	0	4	6	36.89	3	154	26.6		6	0	0	0	0	0	0	0	0	0	100	2	0	1	0	0	1	0
0	28	162.6	68.9	26.13	1	0	0	0	0	2	1	278	39.7143	1	4	4	36.6	3		22.6	5	4	0	0	0	0	0		0	0	0	100	2	0	1	0	0	0	1
1	33	162.6	97.5	36.9	1	0	0	0	0	2	1	280	40	1	5	7	36.8	3	156	26.4	5	3	2		0	0	0	1	0	0	0	80	2	0	1	0	1	0	0
1	36	167.6	64	22.76	1	0	0	0	0	3	1	273	39	0	3	7	36.9	3	240	29.2	10	7	4	0	0	0	0	0	0	0	0	100	2	0	1	0	0	0	0
0	30	157.5	99.8	40.24	1	0	0	0	0	1	0	278	39.7143	2	3	6	36.4	3			4	0	0	0	0	0	0	4	0	0	0	100	2	0	1	0	0	0	0
1	22	170.2	100.7	34.77	0	1	0	0	0	2	1	275	39.2857	1	5	7	36.8	3	415	29.3	10	7	0	2	0	0			0	0	0	100	2	0	1	0	0	0	1
1	22	162.6	84.4	31.93	1	0	0	0	0	1	0	283	40.4286	2	2	7	37	3				7	5	5	6	4	4	4	0	0	0		2	1	1	0	0	0	0
1	33	149.9	88	39.16	1	0	0	0	0	3	1	276	39.4286	0	3	6	37.06	3	431	28.4	5	6	0	0	0	0	0	0	0	0	0	100	2	0	1	0	0	0	0
0	28	170.2	90.7	31.32	1	0	0	0	0	1	0	267	38.1429	2	4	7	36.94	3		20.4	7.5	7	4	2	2	2	2	2	0	0	0	100	2	0	1	0	0	0	0
1	24	157.5	102.8	41.4	0	1	0	0	0	2	1	286	40.8571	0	5	6	36.9	3	576	28.3	3.3	6	2	0	0	0	0		0	0	0	100	2	0	1	0	0	0	0
1	33	162.6	68	25.75	0	1	0	0	0	4	1	276	39.4286	1	3.5	9	36.8	3	61	27.8	15	9	3	3	2	0	0	0	0	0	0	100	2	0	1	0	0	0	0
1	27	152.4	122.9	46.6	0	0	0	0	0	4	3	275	39.2857	1	3	6	36.5556	2	202	27.7	10	6	6	0	0	0	0	0	1	1	0	100	2	0	1	0	0	0	0
0	21	170.2	124.3	42.74	1	0	0	0	0	1	0	278	39.7143	2	5.8	8	36.9444	3		22.6	15	8	4	3	1	0	0		1	1	0	100	2	0	1	0	0	0	0
0	26	162.4	62.1	24.27	1	0	0	0	0	1	0	268	38.2857	2	5.5	7	36.7778	3		22.6	10	7	7	0	0	0	0	0	0	0	0	100	2	0	1	0	0	0	0
1	32	165.1	80.7	34.76	1	0	0	0	0	2	1	274	39.1429	1	3	7	36.5	3	169	28.2	0	0	0.5	0	0	0	0	0	0	0	0	100	2	0	1	0	0	0	1
0	23	162.6	95.7	36	1	0	0	0	0	2	0	284	40.5714	0	4	10	36.6111	2			5	10	0	0	0	0	0	0	0	0	0	100	2	0	1	0	0	0	0
0	31	162.6	79.4	30.04	1	0	0	0	0	1	0	287	41	2	3	9	37	3			15	9	3	3	2	2	3	3	1	4	0	70	2	1	1	0	0	1	1
0	32	167.6	81.2	28.89	0	0	0	1	0	1	0	281	40.1429	2	3	6	36.5556	3			0	0	0	0	0	0	0	0	0	0	0	100	2	0	1	0	0	0	0
1	29	167.6	83	29.54	1	0	0	0	0	3	1	276	39.4286	0	0.5	5	36.4444	3	189	28.2	0	0	2	0	0	0	1	0	0	0	0	100	1	0		1	0	0	0
0	34	162.6	74.8	28.32	1	0	0	0	0	4	2	287	41	1	6	8	36.6667	3			0	2	2	5	1	2	1	1	0	0	0	100	2	0	1	0	0	0	1
0	24	170.2	117.5	40.57	0	1	0	0	0	2	1	270	38.5714	0	3.5	6	36.7778	3			15	6	6	4	2	0	0	0	1	2	0	100	2	0	1	0	0	0	1
0	34	162.6	86.2	32.6	1	0	0	0	0	3	0	281	40.1429	2	1	7	36.5	3			0	0	2	0	0	0	1	0	1	4	0	100	2	0	1	0	0	0	1
0	35	154.9	63.5	26.47	1	0	0	0	0	2	1	276	39.4286	1	4	7.5	36.6	3			3	0	0	2	4	2	0	3	0	0	0	100	2	0	1	0	0	0	1
0	37	172.7	111.1	37.25	0	1	0	0	0	4	0	279	39.8571	2	3.5	6	36.2222	3		22.6	10	0	4.5	0	0	1	0	0	1	1	0	100	2	0	1	0	0	0	1
0	24	144.8	65.7	31.35	0	1	0	0	0	3	0	275	39.2857	0	3.5	5	36.6667	2		21.9	0	2	2	1	1	0	0	0	0	0	0	100	2	0	1	0	0	0	1
1	31	160	112.9	44.11	1	0	0	0	0	1	0	276	39.4286	1	5	6	37	3			5	6	0	0	0	0	0	0	1	1	0	100	2	0	1	0	0	0	0
0	30	165.1	73	26.79	1	0	0	0	0	2	1	278	39.7143	0	4	7	36.7778	3		22.8	15	5		4	2	0	1	0	0	0	0	100	2	0	1	0	0	0	0
0	35	162.6	67.5	25.5	1	0	0	0	0	3	2	276	39.4286	1	4	3	36.66	2		21.6	60	3	3	6	8	8	9	2	1	1	1	100	2	0	1	0	0	0	1
0	38	167.7	73.5	26.16	1	0	0	0	0	2	0	275	39.2857	2	1	9	36.3889	3		22.7	30				6	8	0	0	1	1	0	100	2	0	1	0	0	0	0
0	36	172.7	131.5	44.1	0	0	0	0	0	2	0	273	39	2	1	7	36.66	3		22.7	0	0	0	0	0	0	0	0	0	1	0	100	1	0		1	0	0	1
0	31	167.6	81.2	29	1	0	0	0	0	1	0	275	39.2857	2	1	8	36.39	3			5.8	0	0	0	7	0	0	0	1	2	0		2	0	1	0	0	0	1
0	34	160	85.3	33.4	1	0	0	0	0	1	0	285	40.7143	2	0	9		3		21.6	15	7	8	5	1	0	0	0	0	1	0	100	1	0		1	0	0	1
0	33	167.6	77.6	27.7	1	0	0	0	0	5	2	277	39.5714	0	4	4.5	36.66	3		22.3	0	0	0	0	1	1	0	0	0	1	0	100	2	0	1	0	0	0	0
0	26	167.6	85	30.23	1	0	0	0	0	1	0	267	38.1429	2	5	8	37.2	3			0	1	0	2	2	3	2	2	0	1	0	100	2	0	1	0	0	0	0
1	28	154.9	82.6	34.39	1	0	0	0	0	1	0	290	41.4286	2	1	10	37.3	3			16	0	2	1	1	1	1	0	0	1	0	100	1	0		1	0	0	0
0	35	157.5	120.2	48.6	1	0	0	0	0	5	0	279	39.8571	2	8.5	9	36.6	3		20.6	5	9	2	0	0	0	0	0	0	1	1	100	1	0		1	0	0	0
1	31	165.1	83.9	30.8	1	0	0	0	0	2	0	282	40.2857	2	5	8.5	36.61	3			0	2	0	0	0	0	0	0	0	1	0	100	2	0	1	0	0	0	1
1	32	160	97.5	38.09	1	0	0	0	0	1	0	281	40.1429	2	1	6.5	36.6	2			21	0	6	0	5	4	2	2	0	1	0	100	1	0		1	0	0	0
